# Supplementary material for: Angiopoietin-like 4 Mediates Colonic Inflammation by Regulating Chemokine Transcript Stability via Tristetraprolin
Source: Sci Rep. 2017 Mar 13;7:44351. doi: 10.1038/srep44351 (PMC5347094; doi:10.1038/srep44351)
Supplement: Supplementary Tables [file srep44351-s2.xls]

## Sheet: S Table S4
Gene Symbol	Vehicle	SA ANGPTL4+/+	SA ANGPTL4-/-	DSS ANGPTL4+/+	DSS ANGPTL4-/-
RETNLB	-26.6188	-1.25321	4.64282	-5.39947	10.1949
SIRT6	1.58671	-1.30123	-5.54798	1.60477	-1.20498
IL17A	1.12074	-1.11832	-1.05405	-2.055	-1.7773
DRD4	1.05236	-1.5765	-1.24962	-1.32943	-1.56154
PON1	1.97514	-1.10116	-1.09437	-1.09882	-2.90767
FCER1A	1.34889	-1.07422	1.1706	-1.21276	-1.70433
NFE2L2	-2.7691	-1.35215	-1.38063	-3.7374	-1.14798
B3GNT6	-2.10196	-1.1442	-1.17655	-3.1278	-1.60115
NR5A2	-1.5738	-2.0245	-1.36879	-1.56857	-1.40889
PROC	-1.25318	-1.64026	-1.35534	-1.62156	-1.60218
TRPV1	-1.37549	-1.16311	-1.6602	-1.98386	-1.36789
CEBPE	-1.19974	-1.05284	-1.12961	-2.07957	-1.43371
SERPINE1	-1.58514	-1.41746	-1.25299	-2.10557	-1.033
CORT	-1.60273	-1.012	-1.09575	-2.01711	-1.25602
MST1	-1.75233	-1.05904	-1.10075	-1.80311	-1.07072
IL25	-1.44409	-1.04595	-1.31383	-1.68468	-1.36804
FUT7	-1.43967	-1.08146	-1.41597	-1.40863	-1.20905
AGR2	-1.31688	-1.4246	-1.33041	-1.28983	-1.07755
IL13	-1.17519	-1.06607	-1.11831	-1.40748	-1.19772
IL23A	-1.22906	-1.08807	-1.1708	-1.09771	-1.12181
HPGD	-1.02934	-1.1409	-1.88522	-1.08238	-1.73129
PDE4C	-1.16904	1.02033	-1.2904	-1.76682	-1.44068
JAK3	-1.20285	1.20139	-1.38017	-1.28041	-1.38338
CRLF2	-1.00953	1.04459	-1.32036	-1.12094	-1.16585
APOA4	-1.04016	1.30988	-1.11326	-1.42492	-1.2794
FKBP1A	-2.19355	-1.54415	-1.42833	-3.03289	1.02716
ID3	-1.38537	-1.40079	-2.20764	-3.39579	1.23223
HSF1	-1.497	-2.26297	-2.13899	-1.46727	1.03598
PTPN11	-1.51045	-1.70983	-2.33757	-1.19645	1.20427
NFKB1	-1.1295	-2.02506	-1.8885	-1.02364	1.25495
MTOR	-2.00182	-2.26367	-1.091	-1.5921	1.26378
VEGFA	-2.17882	-1.97848	-1.38317	-1.38931	2.03393
PTGS1	-1.97047	-2.0465	-1.04333	-1.08905	1.63136
MERTK	-1.85714	-1.71701	-1.57332	-1.01989	1.58254
JAK1	-1.82148	-1.4327	-1.75069	-1.1433	1.66069
RAC1	-1.93969	-1.27498	-1.0857	-1.77756	1.13242
PPP3CA	-1.71001	-1.72684	-1.39265	-1.30021	1.03945
TRAF3IP2	-1.46481	-1.51732	-1.75997	-1.591	1.1241
Map3k7	-1.54306	-1.46731	-1.6109	-1.24003	1.14156
LTB	-1.29939	-1.67018	-1.19537	-1.75935	1.02987
ITGB3	-1.4162	-1.8556	-1.17229	-1.46268	1.24162
NLRX1	-1.27339	-1.30732	-1.34163	-1.63348	1.09034
CD40	-1.41569	-1.13296	-1.38161	-1.34019	1.04531
SELE	-1.30216	-1.02828	-1.1178	-1.45899	1.0242
GCNT3	-1.7527	-1.08844	-1.54661	-1.02564	1.39333
HSP90B1	-1.45019	-1.01837	-1.28478	-1.07022	1.31761
STAP2	-1.04524	-1.82845	-1.04225	-1.01008	1.15859
TLR9	-1.11351	-1.64595	-1.14105	-1.02772	1.39376
ANXA1	-2.2405	1.02251	-2.68851	-2.00896	1.84666
S1PR4	-1.79524	1.0563	-1.00132	-1.68558	1.04522
SOD1	-1.89037	1.60346	-1.31383	-1.38129	1.06448
PROCR	-1.16328	1.14168	-1.69279	-1.25741	1.05706
IL27RA	-1.19545	1.06105	-1.13638	-1.23417	1.06253
CD44	-1.1668	1.1498	-1.14438	-1.27485	1.06489
STAT5A	-1.1369	1.22899	-1.21412	-1.11786	1.1354
NKX2-3	-1.2083	1.07732	-1.03985	-1.09584	1.34038
RAG1	-2.00338	-1.48789	2.14076	-2.07728	-1.06656
ALOX12	-1.47344	-1.67266	1.6672	-2.24655	-1.49486
CYP11B1	-1.60169	-1.54329	1.16741	-2.14192	-1.13875
SOCS1	-1.38137	-1.26633	1.28739	-2.55959	-1.19905
CALCA	-1.36846	-1.08872	1.32864	-2.02409	-1.60363
TBX21	-1.69255	-1.10917	1.44342	-1.6745	-1.27891
PLG	-1.25363	-1.04103	1.26468	-1.61668	-1.19262
IL21	-1.25166	-1.04097	1.44289	-1.79289	-1.08921
PGLYRP2	-1.29207	-1.02418	1.49765	-1.38411	-1.04748
DRD2	-1.28427	-1.33718	1.11135	-1.3641	-1.22718
BID	-1.08705	-1.3221	1.10094	-1.13724	-1.07721
PDE4A	-1.11174	-1.10246	1.09427	-1.22686	-1.06803
DRD3	-2.09993	-1.45169	1.08058	-2.07108	1.14421
ALOX5	-1.75646	-1.75883	1.21825	-1.69646	1.04325
RXRA	-1.41533	-1.99749	1.505	-1.41533	1.06201
POR	-1.56913	-2.089	1.2376	-1.03348	1.50171
CRP	-1.59623	-1.34974	1.49501	-1.73895	1.05988
BATF	-1.61161	-1.16806	1.60481	-1.7622	1.08132
TKTL1	-1.39718	-1.24981	1.60785	-1.82859	1.00825
ADORA2A	-1.57238	-1.25024	1.69087	-1.44974	1.0619
EBI3	-1.48586	-1.12135	1.48807	-1.45179	1.25108
IL2	-1.22685	-1.00257	1.75146	-1.39365	1.13582
NOD2	-1.38484	-1.44373	1.36766	-1.38311	1.07226
CDH1	-1.55877	-1.77433	1.40625	-1.20528	1.3836
NFKBID	-1.68562	-1.54046	1.52507	-1.36841	1.37383
NOS3	-1.47938	-1.53841	1.57869	-1.29937	1.28667
HTR7	-1.39511	-1.40025	1.58485	-1.22475	1.6514
RUNX3	-1.13678	-1.35953	1.43174	-1.08961	1.37892
TREX1	-1.16251	-1.00275	1.22233	-1.26651	1.11976
RASGRP4	-1.50867	-1.11397	1.06686	-1.09975	1.58407
IL1R1	-1.63231	-1.07927	1.17933	-1.192	2.81466
NFIL3	-2.60854	-2.43028	1.46341	-1.39627	3.44323
CKM	-2.21212	1.46795	1.84386	-3.88946	-1.28993
MEP1A	-1.18545	1.26504	1.62529	-1.46591	-2.99943
BSN	-1.65624	1.13292	1.29964	-1.86133	-1.05234
DRD5	-1.27351	1.0402	1.47924	-1.76156	-1.1581
MPO	-1.14963	1.24997	1.13302	-1.67043	-1.31289
IFNG	-1.0258	1.09285	1.19431	-1.12442	-1.07517
CD40LG	-1.11526	1.1636	1.47449	-1.28332	-1.16061
PGLYRP3	-1.20701	1.11443	1.59727	-1.29865	-1.11216
ESR2	-1.21616	1.0409	1.61505	-1.21272	-1.02877
CSF2	-1.06841	1.49153	1.8323	-1.14348	-1.20635
TRPM8	-1.06825	1.75878	1.14576	-1.12163	-1.39738
IL4	-1.14174	1.10666	2.22296	-1.43256	-1.19431
CYP11A1	-1.22238	1.25683	2.51989	-1.47142	-1.06899
ALB	1.19747	1.04177	1.18117	-1.06722	-1.63433
IL24	1.01303	1.5918	1.67301	-1.06248	-1.12344
MME	1.02132	1.41249	2.52821	-1.30279	-1.28318
PPARG	-1.94427	1.51837	1.24371	-1.7641	1.19287
CALCB	-1.89205	1.41566	1.70846	-2.05855	1.11461
IL12A	-1.60121	1.01815	2.12528	-1.93616	1.09617
IL22	-1.17297	1.00585	1.51543	-1.63395	1.97593
MMP7	-1.65341	1.23486	1.65503	-1.25154	1.23674
SIGIRR	-1.18122	1.05917	1.33369	-1.22699	1.08792
IL23R	-1.29396	1.13352	1.48381	-1.05412	1.35519
WAS	-1.0857	1.09616	1.59823	-1.11237	1.45503
ITGB7	-1.24647	1.10803	1.92843	-1.06249	1.23373
Ccl2	-1.66945	1.2296	2.056	-1.10835	1.90177
Ccl2	-1.66945	1.2296	2.056	-1.10835	1.90177
CR2	-1.08288	1.95694	1.57529	-1.23283	1.69063
PGLYRP4	-1.74188	1.53334	2.39859	-1.5389	1.15389
PDCD1	-1.68359	1.24356	2.84018	-1.64444	1.21547
IL10	-1.46245	1.14761	2.88133	-1.18316	1.54387
STAT6	-1.30016	-2.57358	-1.84793	1.12096	1.37862
ITGA1	-1.40833	-1.4551	-2.3596	1.1914	1.48545
IRF3	-1.06951	-1.28953	-1.75937	1.01439	1.22236
AHR	-1.04713	-1.38696	-1.58564	1.15732	1.14741
STX2	-1.08302	-1.71137	-1.69874	1.12409	1.64993
DDX58	-1.38222	-1.16978	-1.15213	1.01099	1.36929
ATG16L1	-1.06252	-1.35452	-1.10566	1.06644	1.28045
PDE4B	-1.481	-1.30477	-1.15957	1.08216	1.7176
PIK3CD	-1.19695	-1.36932	-1.21022	1.01904	1.8112
ICAM1	-1.12922	-1.41927	-1.18683	1.19976	2.0483
IL1RN	-1.10143	-1.38788	-1.03174	1.7474	1.69256
C3	-1.68126	-1.97542	-2.49761	2.31674	2.7554
TNFRSF1A	-1.09713	-1.66177	-1.80691	1.92805	2.5234
IL6ST	-1.08629	-1.31998	-1.18184	2.11966	2.62532
STAT1	-1.03316	-1.22273	-1.21251	1.90765	3.25507
CD274	-1.04028	-1.99381	-1.10074	2.18924	3.89993
PTGS2	-1.97925	-1.3019	-1.54534	1.58974	4.45818
NLRP6	1.17997	-1.78366	-2.15082	1.3403	-1.09509
RAC3	1.16945	-1.09155	-1.31408	1.03373	-1.16945
FAAH	1.31787	-1.07043	-1.47256	1.29516	-1.05414
SMAD7	1.61498	-1.29873	-1.02701	1.1959	-1.35974
PHB	2.28424	-1.07405	-1.70313	1.49525	-1.45846
TPMT	2.15391	-1.01194	-1.96843	1.72489	-1.17363
PYCARD	2.92642	-1.10603	-1.82476	3.20785	-1.3755
EDN1	1.29646	-2.51659	-2.00331	1.71405	1.48887
XBP1	1.94201	-2.65388	-1.46594	1.74532	1.12364
GPX2	2.12319	-2.67529	-1.42045	1.02146	2.02904
TRAF2	1.18797	-1.64956	-1.77769	1.10533	1.13745
GPX1	1.28542	-1.56572	-1.75153	1.40496	1.2074
ABCC4	1.2224	-1.19904	-1.42674	1.52685	1.4991
RPTOR	1.03235	-2.00154	-1.22256	1.36818	1.31137
TGFB1	1.33674	-1.74343	-1.10928	1.44106	1.70122
AKT1	2.31563	-1.78267	-1.29387	1.61879	1.05119
LGALS4	1.76501	-1.48001	-1.0853	1.62791	1.01459
STAT5B	1.62087	-1.18976	-1.4971	1.78372	1.21549
LTBR	1.90908	-1.35937	-1.27052	1.9874	1.17344
GTPBP1	2.08531	-1.053	-1.25931	2.38207	1.00968
TFF3	1.54439	-1.16569	-1.34886	2.37195	1.59218
COL1A1	1.42936	-1.89733	-1.61133	1.91599	1.92556
STAT3	1.24422	-1.49867	-1.6117	2.07328	2.01191
TGFBR2	1.55764	-1.73728	-1.04745	2.22275	2.09301
COL1A2	1.54003	-1.29655	-1.47134	2.26325	2.42547
CFB	1.22193	-1.75355	-1.0137	2.85426	2.60359
HPGDS	1.29833	-1.29193	-1.19181	3.53669	2.42167
FAS	1.02361	-1.04475	-1.56447	2.99063	3.01426
CSF1R	2.14256	-1.35453	-1.52388	3.51295	2.35429
MYD88	2.3735	-2.78234	-1.44625	3.7431	1.91635
IL10RB	2.64618	-2.85961	-1.09453	4.06753	1.30899
KRAS	-1.0818	3.44966	-3.25919	1.50156	1.17326
TLR2	-1.23749	1.08891	-1.10471	1.14635	1.57774
DDIT3	-1.13516	1.52218	-1.08529	1.1533	1.31871
TLR1	-1.07657	1.60355	-1.16999	1.22882	1.47395
NOD1	-1.37543	1.55792	-1.02677	1.12507	1.75135
B2M	-1.01352	1.28174	-1.24845	1.89814	1.74976
HSF2	-1.03352	2.49994	-1.14628	1.53628	1.31122
TLR4	-1.05335	1.81016	-2.31818	1.5363	1.98114
CCL11	-1.58055	1.73723	-1.40988	1.38563	2.74515
CD47	-1.28137	3.82436	-1.25429	2.60584	3.05922
ATM	1.04759	1.01685	-1.99078	1.49357	1.14115
TNFAIP8	1.26517	1.04402	-1.93902	1.659	1.50925
TNFAIP3	1.29807	1.14978	-1.88753	1.63354	1.9782
SMAD3	1.02789	1.0188	-1.13196	1.40517	1.71746
F2RL1	1.02679	1.69078	-1.18163	1.69445	1.64769
ITGA4	1.61911	1.32338	-2.40836	2.68561	1.71311
AXL	1.51246	1.20566	-1.80288	2.48566	1.70236
JAK2	1.35359	1.35254	-1.61361	2.55728	1.89524
PROS1	1.43364	1.26306	-1.85696	2.73403	2.53528
IL7	1.20265	1.76105	-1.00331	2.49812	1.00466
CASP1	1.63288	2.53568	-2.15564	2.0891	1.18771
ATP11C	1.07495	2.92215	-1.58812	2.46417	1.70011
CR1L	1.65646	3.71986	-2.00429	2.71468	1.23355
CKB	2.17095	1.1382	-4.07999	3.04446	1.17899
CRBN	2.00387	1.73112	-3.1418	2.80311	1.05185
IL18	2.48296	1.24017	-2.76151	3.95895	1.49787
ENTPD1	2.49697	1.44078	-3.29715	3.97206	2.28863
LY96	1.73233	1.36609	-2.34586	4.86187	1.66274
ID2	3.41051	2.32825	-1.31236	3.82715	1.39019
VDR	-1.16707	-2.39178	1.50576	1.04406	-1.15479
FERMT1	-1.03852	-1.25715	1.15029	1.2737	-1.19526
ERN2	1.17839	-2.01899	1.18919	1.8399	-1.03618
IL22RA2	1.41036	1.35181	1.52681	1.38398	-1.23789
IFNB1	1.31756	1.01373	1.97103	1.33854	-1.14159
PIP	1.15697	1.43735	2.11715	1.03299	-1.10134
NRG4	1.1667	2.00222	2.2079	1.20857	-1.51717
AKT2	-1.4754	-2.8049	1.17837	1.06033	1.80109
CEACAM1	-1.23378	-1.40504	1.09442	1.10696	1.27983
PIK3R1	-1.20881	-1.03504	1.351	1.07032	1.20972
PLS1	-1.2801	-1.15342	1.30416	1.10937	1.55576
F10	-1.3612	-1.02499	1.34582	1.10198	1.51719
IL2RA	-1.1629	-1.20627	1.67881	1.23773	1.56122
PIK3CG	-1.00657	-1.70243	1.38037	1.5127	1.54673
CTLA4	-1.44901	-1.27595	2.04779	1.06545	1.963
DMBT1	-1.63303	-1.23155	2.16134	1.94448	3.30078
IL6	-1.2921	-1.20194	3.77616	1.23142	2.70156
TNFRSF11B	-1.20234	1.13038	1.21879	1.05709	1.29307
NR3C1	-1.21579	1.23663	1.00196	1.1518	1.34884
TLR3	-1.18448	1.20297	1.11373	1.31416	1.30573
PPP3CC	-1.33787	1.26169	1.33565	1.3808	1.33199
ALOX15	-1.03146	1.24802	1.35281	1.58157	1.11082
IL12B	-1.12705	1.0792	1.79723	1.16114	1.27572
CD80	-1.07047	1.1673	1.79182	1.16824	1.36869
ADAMTS12	-1.52372	1.08295	1.54216	1.05914	1.79677
IL13RA2	-1.02982	1.31415	2.24483	1.29808	1.95026
CXCL10	-1.23354	1.43813	1.79403	1.48444	4.08562
NLRP3	-1.19481	1.35447	2.30694	2.3255	2.83283
TYK2	1.24185	-1.353	1.06705	1.26122	1.11137
KSR1	1.14312	-1.4129	1.17775	1.55673	1.70665
NCF1	1.10163	-1.08527	1.1492	1.73512	2.03481
CD69	1.00405	-1.07282	1.57186	1.68661	2.55396
GNAI2	1.68937	-1.43281	1.13918	2.09806	1.35224
GNAI2	1.68937	-1.43281	1.13918	2.09806	1.35224
TNFRSF14	1.55123	-1.09474	1.02392	2.03333	1.78266
RELA	2.11036	-1.34066	1.52934	1.90412	1.11825
GUCY2C	2.07913	-1.53966	1.53528	2.26251	1.00212
RORC	1.70711	-1.28754	1.04349	2.94119	1.25254
FGFR2	1.28582	-1.16658	1.00974	3.01045	1.67707
ADM	1.69298	-1.10755	1.52419	2.49359	3.00715
CCR5	1.0213	-1.04346	1.30101	3.47081	3.6519
ITGB8	1.10243	1.44749	1.17829	1.18371	1.61066
SPP1	1.19356	1.26573	1.00382	2.12677	1.28588
MMP9	1.29794	1.08506	1.0841	2.15277	1.39096
PDE4D	1.53377	1.3404	1.2399	2.63356	1.15824
PPP3CB	1.55466	1.80873	1.10411	2.19592	1.04349
IL10RA	1.1248	1.07662	1.54193	1.7779	2.41555
HSD11B1	1.20162	1.1637	1.63652	1.7798	2.88012
NCF4	1.29552	1.30862	1.2629	2.04625	2.53647
STAT4	1.31313	1.04788	1.93287	2.08256	2.64075
CXCL3	1.14316	1.22465	1.99026	2.38905	2.5253
NR1H4	1.12738	1.33626	1.15467	2.67755	2.05239
S1PR1	1.38752	1.47645	1.02028	3.09947	2.22284
PTPN22	1.52082	1.18684	1.51551	3.54386	1.90429
CYLD	1.22994	3.13735	1.10372	2.35591	1.79937
MC2R	-1.18598	1.82783	4.86515	1.13151	-1.13127
RAG2	-1.06394	1.19881	4.98807	1.13033	1.0224
SLPI	-2.12001	-1.70489	1.64073	1.49557	5.57916
CXCL5	-1.23289	-1.12782	1.27556	1.44991	6.04236
TNF	-1.71711	1.07873	1.93168	1.62914	6.46805
SELP	-1.27778	1.02891	2.10372	1.9938	5.77376
CFH	-1.15477	1.50003	-2.25178	3.5769	5.69614
TREM1	-1.44136	1.15221	1.05275	4.79722	5.511
HGF	1.17141	1.34558	-1.22794	3.07991	4.4313
EREG	1.48455	1.54003	1.10689	3.71949	4.70649
Retnla	-1.00485	1.75934	-1.41336	7.45647	3.99548
CXCL2	-1.04405	1.49699	1.72401	6.70428	9.86742
CCR2	1.19437	2.44401	2.00809	7.26107	9.03643
NFKBIA	3.49968	-1.02344	1.01129	7.3258	2.67856
SOCS3	-1.8566	-1.51803	1.91034	1.81516	11.9349
LTF	-1.7211	-1.04272	1.86351	4.26719	13.3968
LBP	-1.6013	-1.37887	-1.81481	3.6804	17.7245
NOS2	-1.65396	-1.38193	1.33736	3.74231	18.9493
S100A8	-1.26127	1.06691	1.46931	6.76554	17.1899
LCN2	1.31501	-1.39367	-1.23284	18.5878	12.1224
MUC1	4.22658	1.68306	1.1663	40.5054	6.60718
IL1B	-1.22156	1.34929	1.77778	23.5381	36.4379
IGHM	60.7957	-1.16806	-1.71707	3.82298	-11.3306

## Sheet: S Table S5
Gene Symbol	ANGPTL4+/+ DSS	Ulcerative Colitis (non-inflamed)	ANGPTL4-/- DSS	Ulcerative Colitis (inflamed)
CKB	2.17095	3.04446	1.17899	-1.88829
FAS	1.02361	2.99063	3.01426	-1.54032
RORC	1.70711	2.94119	1.25254	-1.51346
GUCY2C	2.07913	2.26251	1.00212	-1.44301
PIK3R1	-1.20881	1.07032	1.20972	-1.4242
EDN1	1.29646	1.71405	1.48887	-1.38378
ERN2	1.17839	1.8399	-1.03618	-1.23377
FAAH	1.31787	1.29516	-1.05414	-1.22826
EREG	1.48455	3.71949	4.70649	-1.12482
VDR	-1.16707	1.04406	-1.15479	-1.08755
ESR2	-1.21616	-1.21272	-1.02877	1.09874
ITGB3	-1.4162	-1.46268	1.24162	1.15755
JAK1	-1.82148	-1.1433	1.66069	1.17046
IL17A	1.12074	-2.055	-1.7773	1.20362
WAS	-1.0857	-1.11237	1.45503	1.22069
BID	-1.08705	-1.13724	-1.07721	1.23141
VEGFA	-2.17882	-1.38931	2.03393	1.25006
ALOX5	-1.75646	-1.69646	1.04325	1.2522
CD44	-1.1668	-1.27485	1.06489	1.25621
IL1R1	-1.63231	-1.192	2.81466	1.25621
CD40	-1.41569	-1.34019	1.04531	1.31529
ANXA1	-2.2405	-2.00896	1.84666	1.31543
HSP90B1	-1.45019	-1.07022	1.31761	1.34164
ITGB7	-1.24647	-1.06249	1.23373	1.36925
SOD1	-1.89037	-1.38129	1.06448	1.46972
MERTK	-1.85714	-1.01989	1.58254	1.50204
SOCS1	-1.38137	-2.55959	-1.19905	1.55949
PROCR	-1.16328	-1.25741	1.05706	1.59804
CCL2	-1.66945	-1.10835	1.90177	2.21867

## Sheet: S Table S6
	Treatments	Veh		DSS		SA		IL-1β		TNF-α		HC		NaBu
	Genes	Mean	SEM	Mean	SEM	Mean	SEM	Mean	SEM	Mean	SEM	Mean	SEM	Mean	SEM
iCECCtrl	CXCL10	1	0.02	5.92	0.06	1.46	0.01	2.73	0.01	102.68	1.88	0.2	0.01	0.02	0
	CCL2	1	0.02	4.9	0.02	2.74	0.01	1.21	0	2.94	0	0.06	0	0.66	0.02
	CCL11	1	0	2.37	0.01	1.72	0.04	2.23	0.04	4.78	0.02	0.6	0.12	0.45	0.03
	IL-1β	1	0.06	0.94	0.07	0.83	0.06			2.73	0.69	0.37	0.05	0.8	0.05
	IL-10	1	0	0.31	0.03	0.56	0.02	0.46	0.02	0.16	0.02	1.57	0	1.18	0.03
	IL-17	1	0.01	0.23	0.04	0.55	0.02	0.4	0.02	0.22	0.05	1.99	0.05	1.57	0.05
	ANGPTL4	1	0.01	0.68	0.02	0.81	0.01	0.41	0.09	0.31	0	1.48	0.03	2.13	0.01
	TTP	1	0.01	0.52	0.01	0.45	0	0.72	0.09	0.06	0	5.34	0.01	1.71	0.01
iCECTTP	CXCL10	1	0.01	1.37	0.02	1.3	0.04	1.92	0.02	59.88	0.31	0.3	0.01	0.56	0.02
	CCL2	1	0.05	1.35	0.06	0.68	0.07	2.78	0.03	2.43	0.1	0.96	0.02	0.62	0.06
	CCL11	1	0.05	2.13	0.09	2.23	0.04	2.8	0.06	3.97	0.11	0.78	0.13	1.03	0.01
	IL-1β	1	0.03	1.64	0.09	0.89	0.09			3.63	0.01	0.62	0.13	0.53	0.06
	IL-10	1	0.04	0.39	0.02	0.4	0.02	0.54	0.05	0.21	0.02	1.77	0.09	1.83	0.02
	IL-17	1	0.07	0.56	0	0.56	0.05	0.55	0.04	0.28	0.01	1.03	0.04	2.77	0.03
	ANGPTL4	1	0.02	0.32	0.01	0.58	0.04	0.6	0.03	0.7	0.02	1.52	0.18	1.8	0.03
iCECANGPTL4	CXCL10	1	0.01	9.61	0.06	5.8	0.09	9.38	0.04	156.34	5.39	0.29	0.02	0.68	0.02
	CCL2	1	0	1.3	0	0.97	0	2.67	0.01	2.37	0.01	0.66	0	0.61	0
	CCL11	1	0.01	2.11	0.02	1.16	0.02	2.99	0.02	4.9	0.03	0.35	0.02	0.78	0.02
	IL-1β	1	0.01	1.44	0.11	2.21	0.28			3	0.71	0.35	0.08	0.09	0.01
	IL-10	1	0.01	0.76	0.02	0.92	0.01	0.97	0.02	0.57	0.05	2.17	0.01	4.54	0.03
	IL-17	1	0.03	0.64	0.05	1.07	0.04	0.65	0.02	0.36	0.05	2.55	0.02	4.48	0.01
	TTP	1	0.01	0.57	0.01	0.65	0	0.9	0.02	0.44	0	1.23	0	1.37	0.15

## Sheet: S Table S7
	Treatments	Veh		DSS		SA		IL-1β		TNF-α		HC		NaBu
	Genes	Mean	SEM	Mean	SEM	Mean	SEM	Mean	SEM	Mean	SEM	Mean	SEM	Mean	SEM
iCECCtrl	CXCL10	1	0	1.83	0	1.71	0	1.02	0	2.46	0	1.19	0	0.41	0
	CCL2	1	0.07	1.2	0.08	1.07	0.16	0.95	0.02	1.06	0.04	1.03	0.02	0.8	0.16
	CCL11	1	0.09	2.81	0	1.59	0.27	1.4	0.26	2.9	0	1.58	0.2	0.61	0.09
	IL-1β	1	0.08	1.34	0.18	1.74	0.02			1.37	0.39	0.78	0.08	0.65	0.16
	IL-10	1	0.58	2.45	0.05	0.51	0.35	0.07	0.06	0.75	0.69	1.39	0.12	2.52	0.49
	IL-17	1	0.45	0.55	0.3	0.68	0.08	0.48	0.1	0.38	0.14	1.79	1.17	6.01	3.83
iCECTTP	CXCL10	1	0.28	1.55	0.62	1.7	0.96	1.59	0.58	2.65	0	1.37	0.97	1.28	0.89
	CCL2	1	0.02	1	0.02	1.11	0.04	0.95	0.1	1.22	0.12	0.88	0.16	0.91	0.14
	CCL11	1	0.22	3.33	0.56	2.31	0.62	3.1	0.79	3.33	0.56	1.6	0.07	1.37	0.9
	IL-1β	1	0.09	1.14	0.15	1.61	0.38			2.03	0.44	0.75	0.32	0.72	0.22
	IL-10	1	0.43	3.44	0.1	1.21	0.08	0.23	0.18	4.1	0.73	1.01	0.81	6.16	0.89
	IL-17	1	0.69	1.52	0.91	1.2	0.99	0.94	0.02	2.63	0.25	0.46	0.05	8.05	0.15
iCECANGPTL4	CXCL10	1	0.35	3.71	0.34	2.68	0.16	2.73	1.6	3.08	0.97	0.85	0.23	0.7	0.22
	CCL2	1	0.05	1.14	0.04	1.37	0.01	0.97	0.02	1.24	0.23	1.08	0.19	0.89	0.12
	CCL11	1	0.41	4.09	0	4.09	0	2.14	0.09	2.66	0.43	2.3	0.79	0.45	0.07
	IL-1β	1	0.2	1.76	0.1	1.68	0.15			2.51	0.14	1.63	0.92	0.83	0.1
	IL-10	1	0.29	1.89	0.8	4.77	0.93	0.11	0.07	3.06	0.88	0.97	0.55	0.41	0.2
	IL-17	1	0.67	0.76	0.36	7.6	0.82	0.71	0.29	2.01	0.63	0.33	0.09	0.44	0.18

## Sheet: S Table S10
Position	Inhibitor	Inhibitor Target	Concentration (nM)
A1	DMSO	DMSO	-
A2	R428	AXL	14
A3	Purvalanol B	CDK	9
A4	NVP-BGJ398	FGFR 1/2/3	10
A5	Tofacitinib	JAK3	91
A6	TAK-715	MAPK, p38α	30
A7	PP242	mTOR	8
A8	GDC-0941	PI3Kα/δ	42
A9	(R)-BI-2536	PLK	5
A10	GNF-5837	TRK	42
A11	Axitinib	c-Kit, PDGFRβ, VEGFR 1/2/3	2
A12	MK-2461	c-Met, FGFR 1/2/3, PDGFRβ	2.5
B1	A-674563 HCl	AKT, CDK, PKA	16
B2	ABT-737	Bcl2	40
B3	BMS387032 HCl	CDK	62
B4	PD-0173074	FGFR 1	25
B5	CC-401 HCl	JNK	50
B6	AS703026	MEK 1/2	11
B7	Rapamycin	mTOR	1
B8	IC87114	PI3Kδ	500
B9	PF431396	PYK2	31
B10	GW441756	TrkA	2
B11	Bosutinib	BCR-Abl, Src	1.2
B12	Motesanib	c-Kit, PDGFR, VEGFR 1/2/3	6
C1	MK-2206 2HCl	Akt 1/2/3	65
C2	Imatinib mesylate	BCR-Abl	600
C3	PF0477736	CHK1	50
C4	Quizartinib	FLT3, FMS, cKIT, PDGFR	4.2
C5	Masatinib	c-KIT	800
C6	CI-1040	MEK 1/2	17
C7	XL388	mTOR	10
C8	PIK-75	PI3K, p110α	6
C9	PLX4032	B-RAF	31
C10	GDC-046	TYK2	13.3
C11	Cabozantinib	c-MET, TIe2, AXL, Kit	14.3
C12	Ponatinib	BCR-Abl, VEGFR2, FGFR1, Src	6
D1	LDK378	ALK	0.2
D2	GCI1746	BTK	2
D3	CX-4945	CK2	1
D4	SB-216763	GSK-3	35
D5	AMG-47a	Lck	10
D6	Selumetinib	MEK1	50
D7	BX795	PDK1	15
D8	PIK-90	PI3Kα/β/δ	60
D9	GSK429286A	ROCK	15
D10	Tivozanib	VEGFR 1/2/3, PDGFR, c-Kit	1
D11	Dasatinib	BCR-Abl, Src, c-Kit	1
D12	Regorafenib	VEGFR1/2/3, PDGFRβ, KIT, RET, Raf1	46
E1	S-99	ASK	5
E2	PD173955-Analog1	c-Src	10
E3	Gefitinib	EGFR	30
E4	Mubritinib	HER2	6
E5	BMS-5	LIMK	8
E6	Crizotinib	c-MET	24
E7	GSK2606414	PERK	3.2
E8	TGX221	PI3K, p110β	50
E9	BI-D1870	RSK	31
E10	JNJ-38158471	VEGFR2	50
E11	CHIR-258	c-KIT, FGFR 1/3, FLT3, FMS, PDGFR, VEGFR 1-4	36
E12	Sorafenib	B-RAF, VEGFR2, Raf-1	90
F1	CYC116	Aurora A/B	70
F2	Alvocidib	CDK 1/2/4/6	40
F3	Lapatinib	EGFR, HER2	11
F4	LY2784544	JAK2	3
F5	RWJ-67657	MAPK (p38MAP)	200
F6	PF04217903	c-MET	5
F7	AS-252424	PI3Ky	33
F8	YM201636 HCl	PIKfyve	33
F9	PF-04708671	S6K	160
F10	SAR131675	VEGFR3	45
F11	E7080	VEGFR 2/3	6
F12	SU-6668	VEGF, PDGFR, FGFR1	8
G1	SNS-314	Aurora A/B/C	31
G2	AT-7519 HCl	CDK 1/2/4/6/9	210
G3	PF-562271	FAK	1.5
G4	Momelotinib	JAK1/2	20
G5	SB202190	MAPK (p38MAP), p38α/β	100
G6	Foretinib	c-MET, VEGFR	1
G7	BKM120	PI3K, p110α/β/γ/δ	20
G8	SMI-4a	Pim	21
G9	R406	Syk	41
G10	Pazopanib	c-KIT, PDGFR1/2/3, FGFR, c-Fms	146
G11	Intedanib	VEGFR1/2/3, FGFR1/2/3,PDGFRα/β	100
G12	Sunitinib malate	c-KIT, PDGFRβ, VEGFR2	80
H1	Tozasertib	Aurora A	70
H2	Palbociclib Isethionate	CDK 4/6	16
H3	Brivanib	FGFR1, VEGFR2	25
H4	TG101348	JAK2	3
H5	SD169	MAPK (p38MAP)	4
H6	MPI0479605 HCl	Mps1, TTK	4
H7	GDC-0032	PI3Kα/γ/δ	10
H8	Bisindoylmaleimide X HCl	PKC	15
H9	AMG-Tie2-1	TIE2	1
H10	Amuvatinib	Fit3, KIT, PDGFRα	81
H11	Linifanib	Fit1/3, PDGFRβ, VEGFR2, CSF-1R	66
H12	Tandutinib	c-KIT, FLT3, PDGFR	220
